# Supplementary material for: ZMYM2 controls human transposable element transcription through distinct co-regulatory complexes
Source: eLife. 2023 Nov 7;12:RP86669. doi: 10.7554/eLife.86669 (PMC10629813; doi:10.7554/eLife.86669)
Supplement: Figure 1—source data 1. — Resulting proteins were detected by immunoblotting (IB) with ZMYM2 and ADNP antibodies. The regions used for creating the final figure are boxed. Molecular weight marker sizes (kDa) are shown on the left. [file elife-86669-fig1-data1.zip]

Archive with 7 entries (6 files):
- Figure1Sourcedata1/
- Figure1Sourcedata1/Figure1Sourcedata1.pptx
- __MACOSX/Figure1Sourcedata1/._Figure1Sourcedata1.pptx
- Figure1Sourcedata1/Fig1C-source data aADNP.tif
- __MACOSX/Figure1Sourcedata1/._Fig1C-source data aADNP.tif
- Figure1Sourcedata1/Fig1C-source data aZMYM2.tif
- __MACOSX/Figure1Sourcedata1/._Fig1C-source data aZMYM2.tif
