# Supplementary material for: ZMYM2 controls human transposable element transcription through distinct co-regulatory complexes
Source: eLife. 2023 Nov 7;12:RP86669. doi: 10.7554/eLife.86669 (PMC10629813; doi:10.7554/eLife.86669)
Supplement: Figure 1—figure supplement 1—source data 1. — Resulting proteins were detected by immunoblotting (IB) with ZMYM3 and TRIM28 antibodies. The regions used for creating the final figure are boxed. Molecular weight marker sizes (kDa) are shown on the left. [file elife-86669-fig1-figsupp1-data1.zip]

Archive with 7 entries (6 files):
- Figure1S1Sourcedata1/
- Figure1S1Sourcedata1/FigS1B-souce data aZMYM3.tif
- __MACOSX/Figure1S1Sourcedata1/._FigS1B-souce data aZMYM3.tif
- Figure1S1Sourcedata1/FigS1B-souce data aADNP.tif
- __MACOSX/Figure1S1Sourcedata1/._FigS1B-souce data aADNP.tif
- Figure1S1Sourcedata1/Figure1S1Sourcedata1.pptx
- __MACOSX/Figure1S1Sourcedata1/._Figure1S1Sourcedata1.pptx
