# Supplementary material for: ZMYM2 controls human transposable element transcription through distinct co-regulatory complexes
Source: eLife. 2023 Nov 7;12:RP86669. doi: 10.7554/eLife.86669 (PMC10629813; doi:10.7554/eLife.86669)
Supplement: Figure 1—figure supplement 1—source data 2. — αTubulin was used as a loading control (bottom). Molecular weight markers (M) are shown. The regions used for creating the final figure are boxed. Molecular weight marker sizes (kDa) are shown on the right. [file elife-86669-fig1-figsupp1-data2.zip]

Archive with 5 entries (4 files):
- Figure1S1Sourcedata2/
- Figure1S1Sourcedata2/Figure1S1Sourcedata2.pptx
- __MACOSX/Figure1S1Sourcedata2/._Figure1S1Sourcedata2.pptx
- Figure1S1Sourcedata2/FigS1C-souce data aADNPaTUBLIN.tif
- __MACOSX/Figure1S1Sourcedata2/._FigS1C-souce data aADNPaTUBLIN.tif
