# Supplementary material for: ZMYM2 controls human transposable element transcription through distinct co-regulatory complexes
Source: eLife. 2023 Nov 7;12:RP86669. doi: 10.7554/eLife.86669 (PMC10629813; doi:10.7554/eLife.86669)
Supplement: Figure 3—figure supplement 1—source data 1. — Resulting proteins were detected by immunoblotting (IB) with ZMYM2 antibody. This is a longer exposure of Figure 4A top panel to better visualize the input protein. The regions used for creating the final figure are boxed. Molecular weight marker sizes (kDa) are shown on the left. [file elife-86669-fig3-figsupp1-data1.zip]

Archive with 5 entries (4 files):
- Figure3S1Sourcedata1/
- Figure3S1Sourcedata1/FigS3A-source data aZMYM2.tif
- __MACOSX/Figure3S1Sourcedata1/._FigS3A-source data aZMYM2.tif
- Figure3S1Sourcedata1/Figure3S1Sourcedata1.pptx
- __MACOSX/Figure3S1Sourcedata1/._Figure3S1Sourcedata1.pptx
