# Supplementary material for: ZMYM2 controls human transposable element transcription through distinct co-regulatory complexes
Source: eLife. 2023 Nov 7;12:RP86669. doi: 10.7554/eLife.86669 (PMC10629813; doi:10.7554/eLife.86669)
Supplement: Figure 3—figure supplement 1—source data 3. — IPs (top) were immunoblotted (IB) with the indicated antibodies. Resulting proteins were detected by immunoblotting (IB) with GFP or TRIM28 antibodies. The regions used for creating the final figure are boxed. Molecular weight marker sizes (kDa) are shown on the left. [file elife-86669-fig3-figsupp1-data3.zip]

Archive with 9 entries (8 files):
- Figure3S1Sourcedata3/
- Figure3S1Sourcedata3/.DS_Store
- __MACOSX/Figure3S1Sourcedata3/._.DS_Store
- Figure3S1Sourcedata3/FigS3C-source data aGFP.tif
- __MACOSX/Figure3S1Sourcedata3/._FigS3C-source data aGFP.tif
- Figure3S1Sourcedata3/Figure3S1Sourcedata3.pptx
- __MACOSX/Figure3S1Sourcedata3/._Figure3S1Sourcedata3.pptx
- Figure3S1Sourcedata3/FigS3C-source data aTRIM28.tif
- __MACOSX/Figure3S1Sourcedata3/._FigS3C-source data aTRIM28.tif
