# Supplementary material for: ZMYM2 controls human transposable element transcription through distinct co-regulatory complexes
Source: eLife. 2023 Nov 7;12:RP86669. doi: 10.7554/eLife.86669 (PMC10629813; doi:10.7554/eLife.86669)
Supplement: Figure 3—figure supplement 1—source data 4. — Input samples were immunoblotted (IB) with the indicated antibodies. The regions used for creating the final figure are boxed. [file elife-86669-fig3-figsupp1-data4.zip]

Archive with 9 entries (8 files):
- Figure3S1Sourcedata4/
- Figure3S1Sourcedata4/FigS3C-source data input aTRIM28.tif
- __MACOSX/Figure3S1Sourcedata4/._FigS3C-source data input aTRIM28.tif
- Figure3S1Sourcedata4/Figure3S1Sourcedata4.pptx
- __MACOSX/Figure3S1Sourcedata4/._Figure3S1Sourcedata4.pptx
- Figure3S1Sourcedata4/FigS3C-source data input aActin.tif
- __MACOSX/Figure3S1Sourcedata4/._FigS3C-source data input aActin.tif
- Figure3S1Sourcedata4/FigS3C-source data input aGFP.tif
- __MACOSX/Figure3S1Sourcedata4/._FigS3C-source data input aGFP.tif
