# Supplementary material for: ZMYM2 controls human transposable element transcription through distinct co-regulatory complexes
Source: eLife. 2023 Nov 7;12:RP86669. doi: 10.7554/eLife.86669 (PMC10629813; doi:10.7554/eLife.86669)
Supplement: Figure 3—figure supplement 1—source data 5. — Immunoprecipitation (IP) was performed with ZMYM2 or control IgG antibody from U2OS cells in the presence of NEM and the resulting TRIM28 detected by immunoblotting (IB). 10% input is shown. The regions used for creating the final figure are boxed. Molecular weight marker sizes (kDa) are shown on the left. [file elife-86669-fig3-figsupp1-data5.zip]

Archive with 5 entries (4 files):
- Figure3S1Sourcedata5/
- Figure3S1Sourcedata5/Figure3S1Sourcedata5.pptx
- __MACOSX/Figure3S1Sourcedata5/._Figure3S1Sourcedata5.pptx
- Figure3S1Sourcedata5/FigS3F-source data input aTRIM28.tif
- __MACOSX/Figure3S1Sourcedata5/._FigS3F-source data input aTRIM28.tif
