# Supplementary material for: ZMYM2 controls human transposable element transcription through distinct co-regulatory complexes
Source: eLife. 2023 Nov 7;12:RP86669. doi: 10.7554/eLife.86669 (PMC10629813; doi:10.7554/eLife.86669)
Supplement: Figure 3—figure supplement 1—source data 6. — Lamin B (loading control), TRIM28 and ZMYM2 were detected by immunoblotting (IB) (Figure 3—figure supplement 1G). The regions used for creating the final figure are boxed. Molecular weight marker sizes (kDa) are shown on the left. [file elife-86669-fig3-figsupp1-data6.zip]

Archive with 9 entries (8 files):
- Figure3S1Sourcedata6/
- Figure3S1Sourcedata6/FigS3G-source data aZMYM2.tif
- __MACOSX/Figure3S1Sourcedata6/._FigS3G-source data aZMYM2.tif
- Figure3S1Sourcedata6/FigS3G-source data aTRIM28.tif
- __MACOSX/Figure3S1Sourcedata6/._FigS3G-source data aTRIM28.tif
- Figure3S1Sourcedata6/FigS3G-source data aLaminB.tif
- __MACOSX/Figure3S1Sourcedata6/._FigS3G-source data aLaminB.tif
- Figure3S1Sourcedata6/Figure3S1Sourcedata6.pptx
- __MACOSX/Figure3S1Sourcedata6/._Figure3S1Sourcedata6.pptx
