# Supplementary material for: ZMYM2 controls human transposable element transcription through distinct co-regulatory complexes
Source: eLife. 2023 Nov 7;12:RP86669. doi: 10.7554/eLife.86669 (PMC10629813; doi:10.7554/eLife.86669)
Supplement: Figure 5—figure supplement 1—source data 1. — β-actin is shown as a loading control (Figure 5—figure supplement 1A). The regions used for creating the final figure are boxed. Molecular weight marker sizes (kDa) are shown on the left. [file elife-86669-fig5-figsupp1-data1.zip]

Archive with 3 entries (2 files):
- Figure5S1Sourcedata1/
- Figure5S1Sourcedata1/Figure5S1Sourcedata1.pptx
- __MACOSX/Figure5S1Sourcedata1/._Figure5S1Sourcedata1.pptx
